# Supplementary material for: Lingguizhugan Decoction Ameliorates MASLD by Modulating the Gut Microbiota and Enriching Non-12-OH Bile Acids to Activate TGR5-Mediated Thermogenesis
Source: Pharmaceuticals (Basel). 2026 Mar 24;19(4):523. doi: 10.3390/ph19040523 (PMC13118965; doi:10.3390/ph19040523)
Supplement: Supplementary file 1 [file pharmaceuticals-19-00523-s001.zip]

Archive with 1 entries (1 files):
- pharmaceuticals-4172017-supplementary.pdf
